# Supplementary material for: CmMDb: A Versatile Database for Cucumis melo Microsatellite Markers and Other Horticulture Crop Research
Source: PLoS One. 2015 Apr 17;10(4):e0118630. doi: 10.1371/journal.pone.0118630 (PMC4401682; doi:10.1371/journal.pone.0118630)
Supplement: S1 Table — S1.1. Distribution and frequency of different kinds of motifs based on motif repeats in microsatellite markers of Cucumis melo. S1.2. Statistics of predominent motifs found in DNR and TNR microsatellite markers of Cucumis melo. (XLSX) [file pone.0118630.s001.xlsx]

## Sheet: Table S1, S1.1, S1.2
Supplementary Table S1 Distribution and frequency of different classes of marker in Cucumis melo genome
Class	Motif Repeat	# Markers	% Markers
Class-I	>= 20 bp	1835	0.0469
Class-II	12-19 bp	4684	0.1179
Class-III	05 – 11 bp	32553	0.8199
Supplementary Table S1.1 Distribution and frequency of different kinds of motifs based on motif repeats in microsatellite markers of Cucumis melo
Motif Type/Repeat	5 – 9	10 – 14	15 – 19	20 – 24	25 -29	>= 30
DNR	15567	4997	1751	897	380	296
TNR	10393	1024	315	126	61	61
TeNR	2094	71	8	3	0	10
PNR	701	11	3	1	0	0
HNR	296	5	1	0	0	0
Supplementary Table S1.2 Statistics of predominent motifs found in DNR and TNR microsatellite markers of Cucumis melo
DNR/Number	# Markers	% Markers	TNR/Number	# Markers	% Markers
AT/TA	17179	0.7191	AAT/TAA	2551	0.2129
GC/CG	11	0.0004	ATT/TTA	2290	0.1911
AG/GA	2435	0.1019	TTC/CTT	1257	0.1049
AC/CA	956	0.04	AAG/GAA	1303	0.1087
CT/TC	2408	0.1008	TTG/GTT	183	0.0152
TG/GT	899	0.0376	AAC/CAA	171	0.0142
			AGG/GGA	122	0.0101
			TGG/GGT	93	0.007
			CCG/GCC	57	0.0047
			CCA/ACC	76	0.0063
