# Supplementary material for: CmMDb: A Versatile Database for Cucumis melo Microsatellite Markers and Other Horticulture Crop Research
Source: PLoS One. 2015 Apr 17;10(4):e0118630. doi: 10.1371/journal.pone.0118630 (PMC4401682; doi:10.1371/journal.pone.0118630)
Supplement: S2 Table — (XLSX) [file pone.0118630.s002.xlsx]

## Sheet: Table S2
Table S2 Showing chromosomal wise comparision of microsatellite markers among melon and cucumber
Melon/Cucumber	Cs1	Cs2	Cs3	Cs4	Cs5	Cs6	Cs7	Total
Cm01	44	28	73	40	63	31	1423	1702
Cm02	1112	22	42	39	47	21	23	1306
Cm03	19	714	50	24	48	533	24	1412
Cm04	43	18	1632	39	39	31	25	1827
Cm05	35	842	49	141	53	271	32	1423
Cm06	39	27	1442	34	55	33	31	1661
Cm07	29	26	58	1203	45	22	30	1413
Cm08	27	20	42	369	43	1048	27	1576
Cm09	27	19	43	25	1199	18	25	1356
Cm10	22	10	31	21	791	17	13	905
Cm11	32	375	44	42	37	923	33	1486
Cm12	1121	25	42	28	50	17	25	1308
Total	2550	2126	3548	2005	2470	2965	1711	17375
