# Supplementary material for: CmMDb: A Versatile Database for Cucumis melo Microsatellite Markers and Other Horticulture Crop Research
Source: PLoS One. 2015 Apr 17;10(4):e0118630. doi: 10.1371/journal.pone.0118630 (PMC4401682; doi:10.1371/journal.pone.0118630)
Supplement: S3 Table — (XLSX) [file pone.0118630.s003.xlsx]

## Sheet: Table S3
Supplemetary Table S3 Showing chromosomal wise comparision of microsatellite markers among melon and watermelon
Melon/Watermelon	Cl1	Cl2	Cl3	Cl4	Cl5	Cl6	Cl7	Cl8	Cl9	Cl10	Cl11	Total
Cm01	6	164	16	8	4	27	24	12	447	7	10	725
Cm02	5	7	181	5	9	312	11	7	14	9	7	567
Cm03	4	6	3	7	14	16	15	463	5	9	73	615
Cm04	8	7	5	11	96	8	109	9	56	377	72	758
Cm05	11	187	7	27	12	84	30	8	27	6	192	591
Cm06	9	5	7	7	404	13	24	15	6	213	10	713
Cm07	5	13	5	5	98	16	267	5	6	63	98	581
Cm08	424	3	4	185	5	14	7	8	9	11	3	673
Cm09	297	7	23	4	12	12	9	38	104	4	36	546
Cm10	2	37	4	5	212	7	48	4	6	2	63	390
Cm11	2	278	8	12	6	251	6	8	9	3	36	619
Cm12	111	8	245	100	8	11	6	10	12	7	2	520
Total	884	722	508	376	880	771	556	587	701	711	602	7298
